# Supplementary material for: A Complex Genomic Rearrangement Resulting in Loss of Function of SCN1A and SCN2A in a Patient with Severe Developmental and Epileptic Encephalopathy
Source: Int J Mol Sci. 2022 Oct 26;23(21):12900. doi: 10.3390/ijms232112900 (PMC9656590; doi:10.3390/ijms232112900)
Supplement: Supplementary file 1 [file ijms-23-12900-s001.zip]

Archive with 1 entries (1 files):
- ijms-1922355-supplementary.pdf
